# Supplementary material for: The neuroepithelial origin of ovarian carcinomas explained through an epithelial-mesenchymal-ectodermal transition enhanced by cisplatin
Source: Sci Rep. 2024 Nov 26;14:29286. doi: 10.1038/s41598-024-76984-9 (PMC11599565; doi:10.1038/s41598-024-76984-9)
Supplement: Supplementary file 7 — Supplementary Material 7 [file 41598_2024_76984_MOESM7_ESM.xlsx]

## Sheet: Figure 3 Panel B
	Figure 3	Panel B
	Notch 1	Volume (Int)	Adj. Vol. (Int)	Mean Bkgd. (Int)	Area (mm2)			Vimentin	Volume (Int)	Adj. Vol. (Int)	Mean Bkgd. (Int)	Area (mm2)		Beta actin	Volume (Int)	Adj. Vol. (Int)	Mean Bkgd. (Int)	Area (mm2)
	wt	1552372	1.25179e+06	552.549	22.8039			wt	14717645	12992525	3171.18	22.8039		wt	12741721	7.32857e+06	9950.64	22.8479
	cp	2616136	2.27864e+06	620.392	22.8039			cp	23198809	1.84995e+07	8638.51	22.8039		cp	12399687	7561943	8892.91	22.8479
	cp in neuro	1209236	953001	471.02	22.8039			cp in neuro	24490419	1.90502e+07	10000.4	22.8039		cp in neuro	10122096	5.86685e+06	7822.14	22.8479
	Beta actin	Volume (Int)	Adj. Vol. (Int)	Mean Bkgd. (Int)	Area (mm2)			Beta actin	Volume (Int)	Adj. Vol. (Int)	Mean Bkgd. (Int)	Area (mm2)
	wt	11695529	6.20601e+06	10091	22.8039			wt	10378135	6.56577e+06	7008.02	22.8039
	cp	13501432	7.59056e+06	10865.6	22.8039			cp	11110120	8.23783e+06	5279.95	22.8039
	cp in neuro	14754419	7.52041e+06	13297.8	22.8039			cp in neuro	10961380	7.20421e+06	6906.57	22.8039
				merged with beta actin							merged with beta actin
								E Cadherin	Volume (Int)	Adj. Vol. (Int)	Mean Bkgd. (Int)	Area (mm2)		Beta actin	Volume (Int)	Adj. Vol. (Int)	Mean Bkgd. (Int)	Area (mm2)
	E Cadherin	Volume (Int)	Adj. Vol. (Int)	Mean Bkgd. (Int)	Area (mm2)			wt 150 kd	6057792	3.78562e+06	6885.36	7.04305		wt	6144792	3.5993e+06	7856.46	13.5818
	wt	8368391	6.73298e+06	3931.28	17.4383			cp 150 kd	3262206	1.22405e+06	6176.22	7.04305		cp	6122317	3.90684e+06	6837.88	13.5818
	cp	1515950	-810908	5593.41	17.4383			wt 100 kd	2072400	564216	4570.26	7.04305
								cp 100 kd	4324768	1.29686e+06	9175.49	7.04305
								wt 70 kd	7023608	3.26611e+06	11386.3	7.04305
								cp 70 kd	7212426	2812085	13334.4	7.04305
								The blot was cut in order to exclude the very strong signal at 50 kda and to exposed for a longer time
	N Cadherin	Volume (Int)	Adj. Vol. (Int)	Mean Bkgd. (Int)	Area (mm2)			Beta actin	Volume (Int)	Adj. Vol. (Int)	Mean Bkgd. (Int)	Area (mm2)
	wt 150 kd	1117043	26289.2	3635.85	12.5757			wt	4354805	3.13119e+06	3486.1	14.7136
	cp 150 kd	4766489	2.54035e+06	7420.46	12.5757			cp	7126499	3.42316e+06	10550.8	14.7136
	wt 100 kd	3237250	1940870	5401.58	10.0606
	cp 100 kd	4866739	3.10297e+06	7349.03	10.0606

## Sheet: Figure 3 Panel C
Vimentin										SLUG										PAX9										PAX6
Vimentin OvCar3 chemi										Slug OvCar3 chemi										Pax9 OvCar3 chemi										Pax6 OvCar3 chemi2
No.	8	9	10	11	12	13	14	15		No.	8	9	10	11	12	13	14	15		No.	8	9	10	11	12	13	14	15		No.	8	9	10	11	12	13	14	15
Label	OvCar3							15		Label	OvCar3							15		Label	OvCar3							15		Label	U8	U9	U10	U11	U12	U13	U14	U15
Type	WT	2 days	3 days	4 days	5 days	10 days	14 days	background		Type	WT	2 days	3 days	4 days	5 days	10 days	14 days	background		Type	WT	2 days	3 days	4 days	5 days	10 days	14 days	background		Type	Unknown	Unknown	Unknown	Unknown	Unknown	Unknown	Unknown	Unknown
Volume (Int)	4756008	5469768	5545136	6418844	6835976	7089060	7766340	56824		Volume (Int)	595516	458096	432764	572792	732792	623972	2447768	330412		Volume (Int)	2279008	2136756	2003136	1949880	2354852	5612436	4474120	325388		Volume (Int)	1715988	2081236	2314516	3008640	3329404	5929564	7347832	233812
Adj. Vol. (Int)	2.53468e+06	2.81456e+06	2.71095e+06	3.82127e+06	3.60933e+06	3.88306e+06	4.63129e+06	7021.33		Adj. Vol. (Int)	163273	62006	50552	111713	128424	-270214	1819910	74074		Adj. Vol. (Int)	1592074	1701867	1402602	1341921	1841717	4618620	3525313	-4201		Adj. Vol. (Int)	629297	1.5084e+06	1.74215e+06	2421648	2.45627e+06	4.7888e+06	6197928	-55125.6
Mean Bkgd. (Int)	3330.33	3980.81	4249.15	3894.41	4837.56	4806.59	4700.22	74.6667		Mean Bkgd. (Int)	552.034	505.862	488.138	588.862	771.862	1142	801.862	327.379		Mean Bkgd. (Int)	877.31	555.414	766.966	776.448	655.345	1269.24	1211.76	420.931		Mean Bkgd. (Int)	1940.52	1022.92	1022.08	1048.2	1559.16	2037.08	2053.4	515.96
Abs. Quant.	N/A	N/A	N/A	N/A	N/A	N/A	N/A	N/A		Abs. Quant.	N/A	N/A	N/A	N/A	N/A	N/A	N/A	N/A		Abs. Quant.	N/A	N/A	N/A	N/A	N/A	N/A	N/A	N/A		Abs. Quant.	N/A	N/A	N/A	N/A	N/A	N/A	N/A	N/A
Rel. Quant.	N/A	N/A	N/A	N/A	N/A	N/A	N/A	N/A		Rel. Quant.	N/A	N/A	N/A	N/A	N/A	N/A	N/A	N/A		Rel. Quant.	N/A	N/A	N/A	N/A	N/A	N/A	N/A	N/A		Rel. Quant.	N/A	N/A	N/A	N/A	N/A	N/A	N/A	N/A
# of Pixels	667	667	667	667	667	667	667	667		# of Pixels	783	783	783	783	783	783	783	783		# of Pixels	783	783	783	783	783	783	783	783		# of Pixels	560	560	560	560	560	560	560	560
Min. Value (Int)	0	0	0	0	0	0	0	0		Min. Value (Int)	0	0	0	0	0	0	0	0		Min. Value (Int)	0	0	0	0	0	0	0	0		Min. Value (Int)	0	0	0	0	0	0	0	0
Max. Value (Int)	35396	34688	31120	37208	35356	38796	40016	676		Max. Value (Int)	5640	4508	2608	3360	6100	4588	17736	2664		Max. Value (Int)	26256	25056	24444	21412	25044	51652	48488	2604		Max. Value (Int)	19388	21492	21824	28572	29372	49808	56316	2016
Mean Value (Int)	7130.45	8200.55	8313.55	9623.45	10248.8	10628.3	11643.7	85.1934		Mean Value (Int)	760.557	585.052	552.7	731.535	935.877	796.899	3126.14	421.982		Mean Value (Int)	2910.61	2728.93	2558.28	2490.27	3007.47	7167.86	5714.07	415.566		Mean Value (Int)	3064.26	3716.49	4133.06	5372.57	5945.36	10588.5	13121.1	417.521
Std. Dev.	9550.48	9659.95	9448.71	10788.6	10874.9	11489.8	12520.3	112.959		Std. Dev.	895.3	637.585	550.188	694.637	970.159	774.128	3226.79	521.507		Std. Dev.	4716.98	4341.58	4148.61	4193.13	4928.14	12027.8	10107.8	525.709		Std. Dev.	3796.24	4921.48	5425.28	7058.71	7788.67	13614	15747.4	401.23
Area (mm2)	23.9914	23.9914	23.9914	23.9914	23.9914	23.9914	23.9914	23.9914		Area (mm2)	28.1638	28.1638	28.1638	28.1638	28.1638	28.1638	28.1638	28.1638		Area (mm2)	28.1638	28.1638	28.1638	28.1638	28.1638	28.1638	28.1638	28.1638		Area (mm2)	20.1427	20.1427	20.1427	20.1427	20.1427	20.1427	20.1427	20.1427
Vimentin OvCar3 GAPDH chemi										Slug OvCar3 GAPDH chemi										Pax9 OvCar3 GAPDH chemi										Pax6 SKOV3 and OvCar3 GAPDH chemi2
No.	8	9	10	11	12	13	14	15		No.	8	9	10	11	12	13	14	15		No.	8	9	10	11	12	13	14	15		No.	8	9	10	11	12	13	14	15
Label	U8	U9	U10	U11	U12	U13	U14	U15		Label	U8	U9	U10	U11	U12	U13	U14	U15		Label	U8	U9	U10	U11	U12	U13	U14	U15		Label	U8	U9	U10	U11	U12	U13	U14	U15
Type	Unknown	Unknown	Unknown	Unknown	Unknown	Unknown	Unknown	Unknown		Type	Unknown	Unknown	Unknown	Unknown	Unknown	Unknown	Unknown	Unknown		Type	Unknown	Unknown	Unknown	Unknown	Unknown	Unknown	Unknown	Unknown		Type	Unknown	Unknown	Unknown	Unknown	Unknown	Unknown	Unknown	Unknown
Volume (Int)	8435628	9250104	9858088	9689196	9618880	9715804	8715908	65112		Volume (Int)	8751140	9500456	8361512	7944624	8915068	9828904	8163144	157900		Volume (Int)	6743504	7130832	8128808	7803596	8193928	8265620	8024700	82864		Volume (Int)	6275212	7042632	6958108	7183596	7267328	7388588	7589140	138208
Adj. Vol. (Int)	6.35528e+06	6.03996e+06	6.36602e+06	6.78476e+06	6.59663e+06	6166697	5.37155e+06	5847.81		Adj. Vol. (Int)	7460324	7707548	6667910	6202530	6880888	7008484	6447240	-4046		Adj. Vol. (Int)	5620817	5464068	6321239	6281984	6751777	5899826	6112641	1621		Adj. Vol. (Int)	5101279	5472339	5503267	5606742	5657885	5249594	5904934	-12425
Mean Bkgd. (Int)	3118.96	4812.81	5235.48	4354.48	4531.11	5321	5014.04	88.8519		Mean Bkgd. (Int)	1648.55	2289.79	2162.97	2224.9	2597.93	3602.07	2191.45	206.828		Mean Bkgd. (Int)	1433.83	2128.69	2308.52	1943.31	1841.83	3021.45	2441.97	103.759		Mean Bkgd. (Int)	1499.28	2005.48	1858.03	2013.86	2055.48	2731.79	2150.97	192.379
Abs. Quant.	N/A	N/A	N/A	N/A	N/A	N/A	N/A	N/A		Abs. Quant.	N/A	N/A	N/A	N/A	N/A	N/A	N/A	N/A		Abs. Quant.	N/A	N/A	N/A	N/A	N/A	N/A	N/A	N/A		Abs. Quant.	N/A	N/A	N/A	N/A	N/A	N/A	N/A	N/A
Rel. Quant.	N/A	N/A	N/A	N/A	N/A	N/A	N/A	N/A		Rel. Quant.	N/A	N/A	N/A	N/A	N/A	N/A	N/A	N/A		Rel. Quant.	N/A	N/A	N/A	N/A	N/A	N/A	N/A	N/A		Rel. Quant.	N/A	N/A	N/A	N/A	N/A	N/A	N/A	N/A
# of Pixels	667	667	667	667	667	667	667	667		# of Pixels	783	783	783	783	783	783	783	783		# of Pixels	783	783	783	783	783	783	783	783		# of Pixels	783	783	783	783	783	783	783	783
Min. Value (Int)	396	852	1340	896	872	964	712	0		Min. Value (Int)	0	0	0	0	0	0	0	0		Min. Value (Int)	0	0	0	0	0	0	0	0		Min. Value (Int)	0	0	0	0	0	0	0	0
Max. Value (Int)	48660	51084	51540	49804	48292	51416	46616	628		Max. Value (Int)	51048	49564	46416	41320	47968	53204	53428	1580		Max. Value (Int)	46456	48120	49628	47948	49848	54216	57372	596		Max. Value (Int)	39316	41776	39336	39988	42332	45612	44288	864
Mean Value (Int)	12647.1	13868.2	14779.7	14526.5	14421.1	14566.4	13067.3	97.6192		Mean Value (Int)	11176.4	12133.4	10678.8	10146.4	11385.8	12552.9	10425.5	201.66		Mean Value (Int)	8612.39	9107.07	10381.6	9966.28	10464.8	10556.3	10248.7	105.829		Mean Value (Int)	8014.32	8994.42	8886.47	9174.45	9281.39	9436.26	9692.39	176.511
Std. Dev.	13771.8	14360.2	14815.9	14482.7	14050.8	14903.4	13037.5	122.563		Std. Dev.	13321.4	13625.4	12293.5	11395.8	12589	14845.2	14085.7	276.029		Std. Dev.	11852.8	12116.7	13566.6	13136.1	14181.2	15016	15786.4	125.782		Std. Dev.	10252.7	11048.6	10733.3	11075.5	11534.3	12754.6	13078.2	186.779
Area (mm2)	24.5397	24.5397	24.5397	24.5397	24.5397	24.5397	24.5397	24.5397		Area (mm2)	28.8075	28.8075	28.8075	28.8075	28.8075	28.8075	28.8075	28.8075		Area (mm2)	28.8075	28.8075	28.8075	28.8075	28.8075	28.8075	28.8075	28.8075		Area (mm2)	28.8075	28.8075	28.8075	28.8075	28.8075	28.8075	28.8075	28.8075

## Sheet: Figure 5 Panel E Part II
	Figure 5	Panel E II
	MGMT in OC236						merged with ladder			merged with beta actin
	MGMT	Volume (Int)	Adj. Vol. (Int)	Mean Bkgd. (Int)	Area (mm2)
	EpCAM -	1051560	738088	816.333	16.0969
	EpCAM +	7512440	6168824	3499	16.0969
	Beta actin	Volume (Int)	Adj. Vol. (Int)	Mean Bkgd. (Int)	Area (mm2)
	EpCAM -	6447820	5.46449e+06	2825.67	11.1352
	EpCAM +	3781048	3.13841e+06	1846.65	11.1352

## Sheet: Figure 8 Panel A
Panel A
NOTCH3 chemi
No.	1	2	3	4	5
Label	U1	U2	U3	U4	U5
Type	Control	DMSO	CP	CP+DAPT	CP+RG4733
Volume (Int)	5460452	4987804	4329672	4192840	4298628						Notch 100 kDa
Adj. Vol. (Int)	4.51025e+06	4.18715e+06	3.6184e+06	3.43247e+06	3.52378e+06
Mean Bkgd. (Int)	1562.83	1316.87	1169.85	1250.6	1274.42
Abs. Quant.	N/A	N/A	N/A	N/A	N/A
Rel. Quant.	N/A	N/A	N/A	N/A	N/A
# of Pixels	608	608	608	608	608
Min. Value (Int)	0	0	0	0	0
Max. Value (Int)	52048	52300	46848	40832	41908
Mean Value (Int)	8981.01	8203.62	7121.17	6896.12	7070.11
Std. Dev.	10600.3	10265.6	9174.27	8695.66	8262.9
Area (mm2)	13.8377	13.8377	13.8377	13.8377	13.8377
NOTCH3 chemi gapdh 16s covered
No.	1	2	3	4	5
Label	U1	U2	U3	U4	U5
Type	Control	DMSO	CP	CP+DAPT	CP+RG4733
Volume (Int)	8170984	6257136	6624872	6263984	7431852
Adj. Vol. (Int)	6.42059e+06	4.55455e+06	4.81414e+06	4.49357e+06	5.82403e+06
Mean Bkgd. (Int)	3646.65	3547.06	3772.37	3688.37	3349.63
Abs. Quant.	N/A	N/A	N/A	N/A	N/A
Rel. Quant.	N/A	N/A	N/A	N/A	N/A
# of Pixels	480	480	480	480	480
Min. Value (Int)	396	552	1504	856	0
Max. Value (Int)	52448	41740	40144	39500	49820
Mean Value (Int)	17022.9	13035.7	13801.8	13050	15483
Std. Dev.	14950.9	10714.5	11443.5	10893.5	14209
Area (mm2)	12.5409	12.5409	12.5409	12.5409	12.5409
Pax6 chemi
No.	1	2	3	4	5
Label	U1	U2	U3	U4	U5
Type	Control	DMSO	CP	CP+DAPT	CP+RG4733
Volume (Int)	9319768	6304820	5597716	6641580	8917208
Adj. Vol. (Int)	6.10569e+06	4.12911e+06	3.62764e+06	4.39521e+06	6.42184e+06
Mean Bkgd. (Int)	5729.19	3878.27	3511.73	4004.23	4448.08
Abs. Quant.	N/A	N/A	N/A	N/A	N/A
Rel. Quant.	N/A	N/A	N/A	N/A	N/A
# of Pixels	561	561	561	561	561
Min. Value (Int)	728	768	632	664	808
Max. Value (Int)	47416	36204	33592	39648	52868
Mean Value (Int)	16612.8	11238.5	9978.1	11838.8	15895.2
Std. Dev.	12481.3	9089.14	8249.39	9530.77	13429.4
Area (mm2)	12.768	12.768	12.768	12.768	12.768
Pax6 chemi 8s gapd covered
No.	1	2	3	4	5
Label	U1	U2	U3	U4	U5
Type	Control	DMSO	CP	CP+DAPT	CP+RG4733
Volume (Int)	12271104	9389004	8720504	7590512	7395088
Adj. Vol. (Int)	6319944	3819324	4319344	3632472	3541928
Mean Bkgd. (Int)	11668.9	10920.9	8629.73	7760.86	7555.22
Abs. Quant.	N/A	N/A	N/A	N/A	N/A
Rel. Quant.	N/A	N/A	N/A	N/A	N/A
# of Pixels	510	510	510	510	510
Min. Value (Int)	2892	3940	3692	2076	0
Max. Value (Int)	49936	41220	38644	32016	35604
Mean Value (Int)	24061	18409.8	17099	14883.4	14500.2
Std. Dev.	11499.3	9890.12	8772.24	7620.99	9914.35
Area (mm2)	12.6235	12.6235	12.6235	12.6235	12.6235
									ChgA 75 kDa
Chromogranin A chemi covered
No.	1	2	3	4	5	6
Label	U1	U2	U3	U4	U5	U6
Type	Control	DMSO	CP	CP+DAPT	CP+RG4733	Control
Volume (Int)	2857608	2429616	2634104	2693732	4745816	3488216
Adj. Vol. (Int)	1.94572e+06	1.59687e+06	1.67843e+06	1.65378e+06	3.42294e+06	2.50238e+06
Mean Bkgd. (Int)	1310.18	1196.47	1373.09	1494.18	1900.69	1416.44
Abs. Quant.	N/A	N/A	N/A	N/A	N/A	N/A
Rel. Quant.	N/A	N/A	N/A	N/A	N/A	N/A
# of Pixels	696	696	696	696	696	696
Min. Value (Int)	264	0	200	256	680	0
Max. Value (Int)	29412	32484	12908	11960	47452	38020
Mean Value (Int)	4105.76	3490.83	3784.63	3870.3	6818.7	5011.8
Std. Dev.	3607.4	3047.12	2810.75	2484.69	5958.75	6497.69
Area (mm2)	15.8405	15.8405	15.8405	15.8405	15.8405	15.8405
Chromogranin A chemi gapdh 17s
No.	1	2	3	4	5	6
Label	U1	U2	U3	U4	U5	U6
Type	Control	DMSO	CP	CP+DAPT	CP+RG4733	Unknown
Volume (Int)	10139912	8294708	8186152	7737584	10173120	380704
Adj. Vol. (Int)	8.45875e+06	6.94644e+06	6.76795e+06	6.1536e+06	8512428	-39337.1
Mean Bkgd. (Int)	2214.97	1776.38	1868.52	2086.93	2188	553.414
Abs. Quant.	N/A	N/A	N/A	N/A	N/A	N/A
Rel. Quant.	N/A	N/A	N/A	N/A	N/A	N/A
# of Pixels	759	759	759	759	759	759
Min. Value (Int)	0	0	0	0	0	0
Max. Value (Int)	51908	44116	40088	38668	53076	2860
Mean Value (Int)	13359.6	10928.5	10785.4	10194.4	13403.3	501.586
Std. Dev.	14651.3	12386.2	11330.8	10727.7	14235	580.111
Area (mm2)	17.2744	17.2744	17.2744	17.2744	17.2744	17.2744

## Sheet: Figure 8 Panel B
	Panel B
	NOTCH3 SKOV3WT and SKOV3CP chemi																				NOTCH3 OvCar3 and OC236 chemi
	No.	1	2	3	4	5	6	7	8	9	10	11	12								No.	1	2	3	4	5	6	7	8	9	10	11	12
	Label	SKOV3WT						SKOV3CP													Label	OVCAR-3						OC236
	Type	Control	MAP4K4i	DAPT	RG-4733	M+D	M+RG	Control	MAP4K4i	DAPT	RG-4733	M+D	M+RG								Type	Control	MAP4K4i	DAPT	RG-4733	M+D	M+RG	Control	MAP4K4i	DAPT	RG-4733	M+D	M+RG
	Volume (Int)	1832692	2613704	2560072	2546508	2470768	2659044	2787968	2458960	3028596	3049144	3328936	2236904	Notch 100 kDa							Volume (Int)	688736	379864	484176	427080	549700	784536	514300	705936	938900	1137908	691280	565592
	Adj. Vol. (Int)	1.45935e+06	2.27087e+06	2.27848e+06	2.21268e+06	2.09245e+06	2.34013e+06	2.46241e+06	2.09203e+06	2.61103e+06	2.59947e+06	2.86008e+06	1.83073e+06								Adj. Vol. (Int)	383564	201407	299884	264622	376411	529555	345877	466135	720846	911457	428009	358003
	Mean Bkgd. (Int)	737.83	677.532	556.511	659.745	747.66	630.255	643.404	725.149	825.234	888.681	926.596	802.723								Mean Bkgd. (Int)	603.106	352.681	364.213	321.064	342.468	503.915	332.851	473.915	430.936	447.532	520.298	410.255
	Abs. Quant.	N/A	N/A	N/A	N/A	N/A	N/A	N/A	N/A	N/A	N/A	N/A	N/A								Abs. Quant.	N/A	N/A	N/A	N/A	N/A	N/A	N/A	N/A	N/A	N/A	N/A	N/A
	Rel. Quant.	N/A	N/A	N/A	N/A	N/A	N/A	N/A	N/A	N/A	N/A	N/A	N/A								Rel. Quant.	N/A	N/A	N/A	N/A	N/A	N/A	N/A	N/A	N/A	N/A	N/A	N/A
	# of Pixels	506	506	506	506	506	506	506	506	506	506	506	506								# of Pixels	506	506	506	506	506	506	506	506	506	506	506	506
	Min. Value (Int)	0	0	0	0	0	0	0	0	0	0	0	0								Min. Value (Int)	0	0	0	0	0	0	0	0	0	0	0	0
	Max. Value (Int)	25280	33644	42812	44532	34876	46840	37552	31208	43624	33636	37976	35620								Max. Value (Int)	7428	4624	5900	4888	7484	8656	6164	8248	12780	17664	11796	12676
	Mean Value (Int)	3621.92	5165.42	5059.43	5032.62	4882.94	5255.03	5509.82	4859.6	5985.37	6025.98	6578.92	4420.76								Mean Value (Int)	1361.14	750.719	956.87	844.032	1086.36	1550.47	1016.4	1395.13	1855.53	2248.83	1366.17	1117.77
	Std. Dev.	5156.3	7716.61	8312.28	8164.94	7370.84	8018.54	7806.67	7166.78	8744.77	8460.32	9578.15	6528.7								Std. Dev.	1444.3	844.932	1107.49	935.48	1332.98	1695.13	1317.9	1799.02	2659.13	3323.15	2064.8	1850.08
	Area (mm2)	18.2004	18.2004	18.2004	18.2004	18.2004	18.2004	18.2004	18.2004	18.2004	18.2004	18.2004	18.2004								Area (mm2)	18.2004	18.2004	18.2004	18.2004	18.2004	18.2004	18.2004	18.2004	18.2004	18.2004	18.2004	18.2004
	GAPDH NOTCH3 SKOV3WT and SKOV3CP chemi																				GAPDH NOTCH3 OvCar3 chemi
	No.	1	2	3	4	5	6	7	8	9	10	11	12								No.	1	2	3	4	5	6	7	8	9	10	11	12
	Label	SKOV3WT						SKOV3CP													Label	OVCAR-3						OC236
	Type	Control	MAP4K4i	DAPT	RG-4733	M+D	M+RG	Control	MAP4K4i	DAPT	RG-4733	M+D	M+RG								Type	Control	MAP4K4i	DAPT	RG-4733	M+D	M+RG	Control	MAP4K4i	DAPT	RG-4733	M+D	M+RG
	Volume (Int)	7476548	5928456	6576840	5621848	5565864	5355104	7949876	5497444	5293172	5222176	4948888	3345900								Volume (Int)	9002192	8286540	7475312	6157520	5211588	4493528	1777896	2892780	2604268	2530520	1772196	902444
	Adj. Vol. (Int)	6.4143e+06	4.72999e+06	5.12763e+06	4.33224e+06	3.7015e+06	4.174e+06	6.19995e+06	3.32518e+06	2.74066e+06	3.14962e+06	2.99238e+06	2.17788e+06								Adj. Vol. (Int)	7.35454e+06	6.26068e+06	5.89136e+06	4.90819e+06	4149648	3758508	1.42729e+06	2.30174e+06	2.02459e+06	2004280	1.43931e+06	678044
	Mean Bkgd. (Int)	2154.67	2430.96	2939.58	2615.83	3781.67	2395.75	3549.54	4406.21	5177.5	4203.96	3968.58	2369.21								Mean Bkgd. (Int)	2496.44	3069.48	2399.93	1892.93	1609	1113.67	531.222	895.519	878.296	797.333	504.37	340
	Abs. Quant.	N/A	N/A	N/A	N/A	N/A	N/A	N/A	N/A	N/A	N/A	N/A	N/A								Abs. Quant.	N/A	N/A	N/A	N/A	N/A	N/A	N/A	N/A	N/A	N/A	N/A	N/A
	Rel. Quant.	N/A	N/A	N/A	N/A	N/A	N/A	N/A	N/A	N/A	N/A	N/A	N/A								Rel. Quant.	N/A	N/A	N/A	N/A	N/A	N/A	N/A	N/A	N/A	N/A	N/A	N/A
	# of Pixels	493	493	493	493	493	493	493	493	493	493	493	493								# of Pixels	660	660	660	660	660	660	660	660	660	660	660	660
	Min. Value (Int)	0	0	368	856	320	460	756	0	0	208	36	0								Min. Value (Int)	0	0	0	0	0	0	0	0	0	0	0	0
	Max. Value (Int)	54832	41176	47932	37520	38132	36576	46964	40004	29664	27244	29936	24780								Max. Value (Int)	55204	52716	44520	37676	33852	27040	15828	21860	18176	19284	16712	8476
	Mean Value (Int)	15165.4	12025.3	13340.4	11403.3	11289.8	10862.3	16125.5	11151	10736.7	10592.6	10038.3	6786.82								Mean Value (Int)	13639.7	12555.4	11326.2	9329.58	7896.35	6808.38	2693.78	4383	3945.86	3834.12	2685.15	1367.34
	Std. Dev.	15512.1	11664.7	13006.5	10515.4	9858.49	9858.74	13187.9	9712.66	9164.51	7483.15	8305.91	6624.45								Std. Dev.	15449.2	14237.2	12476.6	9806.6	8588.86	7250.68	3599.3	5446.56	4806.88	5033.16	3756.67	1669.88
	Area (mm2)	15.7749	15.7749	15.7749	15.7749	15.7749	15.7749	15.7749	15.7749	15.7749	15.7749	15.7749	15.7749								Area (mm2)	21.1185	21.1185	21.1185	21.1185	21.1185	21.1185	21.1185	21.1185	21.1185	21.1185	21.1185	21.1185
	HES1 SKOV3WT (2nd night of incubation) chemi 360 sec																				HES1 OvCar3 und OC236 (2nd night of incubation) chemi Exposure_1168.4sec
	No.	1	2	3	4	5	6	7	8	9	10	11	12								No.	1	2	3	4	5	6	7	8	9	10	11	12
	Label	SKOV3WT						SKOV3CP													Label	OVCAR-3						OC236
	Type	Control	MAP4K4i	DAPT	RG-4733	M+D	M+RG	Control	MAP4K4i	DAPT	RG-4733	M+D	M+RG								Type	Control	MAP4K4i	DAPT	RG-4733	M+D	M+RG	Control	MAP4K4i	DAPT	RG-4733	M+D	M+RG
	Volume (Int)	5813976	3498344	1257396	801292	1161552	1369964	843672	829324	450256	352932	448192	489588								Volume (Int)	2896876	1679568	896952	801624	817972	693748	2342420	3604624	1307976	880948	967976	726852
	Adj. Vol. (Int)	5.158e+06	2.9424e+06	733210	426995	762801	990267	505683	522758	78813.1	25949.1	102849	171965								Adj. Vol. (Int)	1912332	726427	-3589.71	43491.4	92776.6	-20610.9	1.4947e+06	2.51762e+06	232264	105718	257112	70296.6
	Mean Bkgd. (Int)	911.071	772.143	728.036	519.857	553.821	527.357	469.429	425.786	515.893	454.143	479.643	441.143								Mean Bkgd. (Int)	1398.5	1353.89	1279.18	1076.89	1030.11	1014.71	1204.14	1544.04	1528	1101.18	1009.75	932.607
	Abs. Quant.	N/A	N/A	N/A	N/A	N/A	N/A	N/A	N/A	N/A	N/A	N/A	N/A								Abs. Quant.	N/A	N/A	N/A	N/A	N/A	N/A	N/A	N/A	N/A	N/A	N/A	N/A
	Rel. Quant.	N/A	N/A	N/A	N/A	N/A	N/A	N/A	N/A	N/A	N/A	N/A	N/A								Rel. Quant.	N/A	N/A	N/A	N/A	N/A	N/A	N/A	N/A	N/A	N/A	N/A	N/A
	# of Pixels	720	720	720	720	720	720	720	720	720	720	720	720								# of Pixels	704	704	704	704	704	704	704	704	704	704	704	704
	Min. Value (Int)	0	0	0	0	0	0	0	0	0	0	0	0								Min. Value (Int)	0	0	0	0	0	0	0	0	0	0	0	0
	Max. Value (Int)	56132	56224	11644	7796	11072	13356	7168	7896	2832	1912	4108	7508								Max. Value (Int)	21676	12848	9688	7564	10196	7292	21548	32084	9116	7136	9120	5864
	Mean Value (Int)	8074.97	4858.81	1746.38	1112.91	1613.27	1902.73	1171.77	1151.84	625.356	490.183	622.489	679.983								Mean Value (Int)	4114.88	2385.75	1274.08	1138.67	1161.89	985.438	3327.3	5120.2	1857.92	1251.35	1374.97	1032.46
	Std. Dev.	11186.5	6860.55	2105.26	1207.33	2024.19	2424.29	1251.23	1368.37	524.463	397.016	574.238	757.277								Std. Dev.	4391.03	1940.4	808.459	700.091	853.402	649.91	3444.37	5866.03	1222.73	718.159	925.991	723.397
	Area (mm2)	23.0384	23.0384	23.0384	23.0384	23.0384	23.0384	23.0384	23.0384	23.0384	23.0384	23.0384	23.0384								Area (mm2)	22.5264	22.5264	22.5264	22.5264	22.5264	22.5264	22.5264	22.5264	22.5264	22.5264	22.5264	22.5264
	GAPDH HES1 SKOV3WT and SKOV3CP chemi																				GAPDH HES1 OvCar3 and OC236 chemi
	No.	1	2	3	4	5	6	7	8	9	10	11	12								No.	1	2	3	4	5	6	7	8	9	10	11	12
	Label	SKOV3WT						SKOV3CP													Label	OVCAR-3						OC236
	Type	Control	MAP4K4i	DAPT	RG-4733	M+D	M+RG	Control	MAP4K4i	DAPT	RG-4733	M+D	M+RG								Type	Control	MAP4K4i	DAPT	RG-4733	M+D	M+RG	Control	MAP4K4i	DAPT	RG-4733	M+D	M+RG
	Volume (Int)	7924396	5148360	4773188	3896680	5045472	4833840	7959572	6594248	6697976	7732452	8662192	9026100								Volume (Int)	7932600	6121068	5373788	4663200	5066724	4969652	2570076	3073108	4118728	3270916	2852072	3339228
	Adj. Vol. (Int)	6.88632e+06	3970050	3.77284e+06	2.80421e+06	4.03517e+06	3.93158e+06	6.62261e+06	4.63252e+06	4.99363e+06	6.1476e+06	6.92103e+06	7.735e+06								Adj. Vol. (Int)	7.09886e+06	4.91051e+06	4.17882e+06	3370832	3.65163e+06	4280436	2.04768e+06	2.40903e+06	3.3742e+06	2.55367e+06	2033672	2.65587e+06
	Mean Bkgd. (Int)	1594.59	1810	1536.63	1678.15	1551.93	1385.96	2053.7	3013.41	2618.04	2434.48	2674.59	1983.26								Mean Bkgd. (Int)	1184.29	1719.54	1697.39	1835.75	2010.07	979	742.036	943.286	1057.57	1018.82	1162.5	970.679
	Abs. Quant.	N/A	N/A	N/A	N/A	N/A	N/A	N/A	N/A	N/A	N/A	N/A	N/A								Abs. Quant.	N/A	N/A	N/A	N/A	N/A	N/A	N/A	N/A	N/A	N/A	N/A	N/A
	Rel. Quant.	N/A	N/A	N/A	N/A	N/A	N/A	N/A	N/A	N/A	N/A	N/A	N/A								Rel. Quant.	N/A	N/A	N/A	N/A	N/A	N/A	N/A	N/A	N/A	N/A	N/A	N/A
	# of Pixels	651	651	651	651	651	651	651	651	651	651	651	651								# of Pixels	704	704	704	704	704	704	704	704	704	704	704	704
	Min. Value (Int)	0	0	0	0	0	0	0	0	0	0	0	0								Min. Value (Int)	0	0	0	0	0	0	0	0	0	0	0	0
	Max. Value (Int)	52756	40184	36440	33332	37432	37360	48224	41968	44160	50688	58320	54328								Max. Value (Int)	54232	44500	39752	35932	39528	35544	20508	25516	31412	22196	19740	26440
	Mean Value (Int)	12172.7	7908.39	7332.09	5985.68	7750.34	7425.25	12226.7	10129.4	10288.7	11877.8	13306	13865								Mean Value (Int)	11267.9	8694.7	7633.22	6623.86	7197.05	7059.16	3650.68	4365.21	5850.47	4646.19	4051.24	4743.22
	Std. Dev.	14036	9722.44	9348.53	7755.16	9539.36	9108.35	13103.4	11407.6	11898.2	14302.6	16490.7	16631.4								Std. Dev.	14365.9	11261.7	9909.72	8470.17	9045.7	9073.77	4716.68	5595.6	7843.9	5958.37	4827.35	6571.26
	Area (mm2)	20.8306	20.8306	20.8306	20.8306	20.8306	20.8306	20.8306	20.8306	20.8306	20.8306	20.8306	20.8306								Area (mm2)	22.5264	22.5264	22.5264	22.5264	22.5264	22.5264	22.5264	22.5264	22.5264	22.5264	22.5264	22.5264
																					SKOV3WT						SKOV3CP
	SKOV3WT �3 tubulin chemi
	No.	Label	Type	Volume (Int)	Adj. Vol. (Int)	Mean Bkgd. (Int)	Abs. Quant.	Rel. Quant.	# of Pixels	Min. Value (Int)	Max. Value (Int)	Mean Value (Int)	Std. Dev.	Area (mm2)	Normalization
	1	U1	Control	1079800	502387	972.075	N/A	N/A	594	0	8548	1817.85	1592.44	15.9359	1817.85
	2	U2	MAP4K4i	4239236	3.56676e+06	1132.11	N/A	N/A	594	0	61528	7136.76	10709.2	15.9359	6951.23
	3	U3	DAPT	2671756	2.13967e+06	895.774	N/A	N/A	594	0	36060	4497.91	5715.07	15.9359	4246.06
	4	U4	RG-4733	980576	526088	765.132	N/A	N/A	594	0	9456	1650.8	1591.29	15.9359	1721.6
	5	U5	M+D	1994924	1.45815e+06	903.66	N/A	N/A	594	0	24548	3358.46	4004.24	15.9359	3482.59
	6	U6	M+RG	832528	421211	692.453	N/A	N/A	594	0	8936	1401.56	1336.68	15.9359	1394.7
	7	U7	Unknown	394492	36567.8	602.566	N/A	N/A	594	0	3208	664.128	600.481	15.9359
	SKOV3CP �3 tubulin chemi
	No.	Label	Type	Volume (Int)	Adj. Vol. (Int)	Mean Bkgd. (Int)	Abs. Quant.	Rel. Quant.	# of Pixels	Min. Value (Int)	Max. Value (Int)	Mean Value (Int)	Std. Dev.	Area (mm2)	Normalization
	1	U1	Control	1469268	1.00765e+06	777.132	N/A	N/A	594	0	17172	2473.52	2718.61	15.9359	2473.52
	2	U2	MAP4K4i	2199712	1.66135e+06	906.34	N/A	N/A	594	0	24076	3703.22	4726.86	15.9359	3117.87
	3	U3	DAPT	1771808	1.28143e+06	825.547	N/A	N/A	594	0	19764	2982.84	3500.94	15.9359	2238.12
	4	U4	RG-4733	1611720	1.05827e+06	931.736	N/A	N/A	594	84	20148	2713.33	3226.95	15.9359	2109.33
	5	U5	M+D	2867408	2.28302e+06	983.811	N/A	N/A	594	0	43524	4827.29	7202.24	15.9359	5111.69
	6	U6	M+RG	4469752	3.8112e+06	1108.68	N/A	N/A	594	28	47952	7524.84	10305.1	15.9359	6120.1
	7	U7	Unknown	339108	-13346.9	593.358	N/A	N/A	594	0	1472	570.889	289.702	15.9359
	GAPDH �3 tubulin chemi
	No.	Label	Type	Volume (Int)	Adj. Vol. (Int)	Mean Bkgd. (Int)	Abs. Quant.	Rel. Quant.	# of Pixels	Min. Value (Int)	Max. Value (Int)	Mean Value (Int)	Std. Dev.	Area (mm2)	Quotient
	1	WT	Control	4508732	3.71253e+06	1340.42	N/A	N/A	594	0	29736	7590.46	8381.32	15.5193	1
	2		MAP4K4i	4629072	3.68551e+06	1588.49	N/A	N/A	594	0	29968	7793.05	8477.02	15.5193	0.974003
	3		DAPT	4776160	3.78978e+06	1660.57	N/A	N/A	594	0	28592	8040.67	7967.78	15.5193	0.944008
	4		RG-4733	4323312	3.38183e+06	1584.98	N/A	N/A	594	216	27524	7278.3	7205.05	15.5193	1.04289
	5		M+D	4348024	3.09735e+06	2105.51	N/A	N/A	594	188	25576	7319.91	6720.16	15.5193	1.03696
	6		M+RG	4530924	3.43792e+06	1840.08	N/A	N/A	594	0	25744	7627.82	6944.36	15.5193	0.995102
	7	CP	Control	6270756	4.72665e+06	2599.51	N/A	N/A	594	140	33148	10556.8	9294.67	15.5193	1
	8		MAP4K4i	7448028	4.7824e+06	4487.58	N/A	N/A	594	132	39788	12538.8	11093.5	15.5193	0.841935
	9		DAPT	8357320	5.62261e+06	4603.89	N/A	N/A	594	0	42596	14069.6	12181.7	15.5193	0.750331
	10		RG-4733	8066392	5.43488e+06	4430.15	N/A	N/A	594	96	43116	13579.8	12076.7	15.5193	0.777393
	11		M+D	5921868	3.56902e+06	3961.02	N/A	N/A	594	0	30752	9969.47	8670.19	15.5193	1.05892
	12		M+RG	7710072	5.74546e+06	3307.43	N/A	N/A	594	0	54792	12979.9	12180.6	15.5193	0.81332
	13	U13	Unknown	89440	9104.3	135.245	N/A	N/A	594	0	932	150.572	198.497	15.5193
	ChgA chemi Exposure_928.9sec
	No.	Label	Type	Volume (Int)	Adj. Vol. (Int)	Mean Bkgd. (Int)	Abs. Quant.	Rel. Quant.	# of Pixels	Min. Value (Int)	Max. Value (Int)	Mean Value (Int)	Std. Dev.	Area (mm2)	Normalization
	1	WT	Control	1234672	514022	1570.04	N/A	N/A	459	0	25468	2689.92	2247.06	14.687	2689.92
	2		MAP4K4i	1012280	291031	1571.35	N/A	N/A	459	0	12624	2205.4	1441.96	14.687	1658.82
	3		DAPT	1894220	1.04299e+06	1854.52	N/A	N/A	459	0	17988	4126.84	3221.33	14.687	2947.35
	4		RG-4733	1843904	990384	1859.52	N/A	N/A	459	0	23616	4017.22	3104.86	14.687	3521.93		ChgA 75 kDa
	5		M+D	2321104	1.58018e+06	1614.22	N/A	N/A	459	0	18248	5056.87	3901.18	14.687	4466.45
	6		M+RG	1736048	1.01502e+06	1570.87	N/A	N/A	459	0	14404	3782.24	3048.13	14.687	3982.63
	7	CP	Control	1928131	1.28803e+06	1394.57	N/A	N/A	459	0	65535	4200.72	4272.33	14.687	4200.72
	8		MAP4K4i	2288940	1.57757e+06	1549.83	N/A	N/A	459	0	26848	4986.8	4848.4	14.687	5948.1
	9		DAPT	2525932	1.59606e+06	2025.87	N/A	N/A	459	0	42736	5503.12	4611.11	14.687	4782.69
	10		RG-4733	4492744	3.39288e+06	2396.22	N/A	N/A	459	216	33780	9788.11	8747.19	14.687	8624.24
	11		M+D	5143744	3.96781e+06	2561.96	N/A	N/A	459	0	40512	11206.4	9973.29	14.687	10522.6
	12		M+RG	5608272	4.3125e+06	2823.04	N/A	N/A	459	828	41592	12218.5	10056.6	14.687	9267.66
	13	U13	Unknown	448208	-1512.22	979.783	N/A	N/A	459	0	6416	976.488	759.478	14.687
	skov3 chromogranin A chemi aktin 1s
	No.	Label	Type	Volume (Int)	Adj. Vol. (Int)	Mean Bkgd. (Int)	Abs. Quant.	Rel. Quant.	# of Pixels	Min. Value (Int)	Max. Value (Int)	Mean Value (Int)	Std. Dev.	Area (mm2)	Quotient
	1	WT	Control	6602184	4.34902e+06	3576.45	N/A	N/A	630	928	38760	10479.7	9731.38	20.1586	1
	2		MAP4K4i	8777612	6.18441e+06	4116.19	N/A	N/A	630	708	52408	13932.7	14369.1	20.1586	0.752162
	3		DAPT	9244292	6.99022e+06	3577.89	N/A	N/A	630	968	51776	14673.5	14506.1	20.1586	0.71419
	4		RG-4733	7530644	5.6036e+06	3058.79	N/A	N/A	630	772	45388	11953.4	12226.1	20.1586	0.876709
	5		M+D	7474924	5.6232e+06	2939.25	N/A	N/A	630	820	40884	11865	11612.6	20.1586	0.883244
	6		M+RG	6269992	4.91124e+06	2156.75	N/A	N/A	630	548	36260	9952.37	9963.85	20.1586	1.05298
	7	CP	Control	5609064	4.41822e+06	1890.23	N/A	N/A	630	256	32124	8903.28	8714.98	20.1586	1
	8		MAP4K4i	4702552	3.37696e+06	2104.11	N/A	N/A	630	380	29284	7464.37	7251.34	20.1586	1.19277
	9		DAPT	6453968	4.68588e+06	2806.49	N/A	N/A	630	248	37512	10244.4	9917.95	20.1586	0.869088
	10		RG-4733	6366028	4.67292e+06	2687.47	N/A	N/A	630	312	38924	10104.8	9965.79	20.1586	0.881093
	11		M+D	5973560	4.56448e+06	2236.64	N/A	N/A	630	488	35812	9481.84	9501.91	20.1586	0.938982
	12		M+RG	7394976	5.94997e+06	2293.66	N/A	N/A	630	372	55244	11738.1	12816.4	20.1586	0.758497
	13	U13	Unknown	156600	-21939.6	283.396	N/A	N/A	630	0	780	248.571	174.262	20.1586

## Sheet: Figure SF15 A
	SKOV3 HES1 chemi Exposure_2350.0sec														OvCar3 HES1 chemi Exposure_1736.8sec
	No.	1	2	3	4	5	6	7	8	9					No.	1	2	3	4	5	6	7	8	9
	Label	Controls		DAPT			RG4733			U9					Label	U1	U2	DAPT			RG4733			U9
	Type	WT	DMSO	0,1 µM	1 µM	5 µM	0,1 µM	1 µM	5 µM	Background					Type	WT	DMSO	0,1 µM	1 µM	5 µM	0,1 µM	1 µM	5 µM	Background
	Volume (Int)	2724576	3004132	4367068	1545560	1007348	1285560	998692	1089356	633592					Volume (Int)	1477768	1425404	643212	502276	489348	503104	451588	432132	338324
	Adj. Vol. (Int)	1.83972e+06	2.00181e+06	3.30862e+06	675941	221486	398228	192531	283513	-35853.6					Adj. Vol. (Int)	805870	841326	68854.9	113033	88162.3	-8979.67	-1679.35	-14333.3	713.796
	Mean Bkgd. (Int)	1560.6	1767.76	1866.76	1533.72	1386	1564.96	1421.8	1421.24	1180.68					Mean Bkgd. (Int)	1221.63	1061.96	1044.29	707.714	729.429	931.061	824.122	811.755	613.837
	# of Pixels	567	567	567	567	567	567	567	567	567					# of Pixels	550	550	550	550	550	550	550	550	550
	Min. Value (Int)	0	0	0	0	0	0	0	0	0					Min. Value (Int)	0	0	0	0	0	0	0	0	0
	Max. Value (Int)	22600	34200	43600	30728	12276	8656	8460	7364	3308					Max. Value (Int)	38184	18784	8472	2824	13608	6480	2648	4596	8424
	Mean Value (Int)	4805.25	5298.29	7702.06	2725.86	1776.63	2267.3	1761.36	1921.26	1117.45					Mean Value (Int)	2686.85	2591.64	1169.48	913.229	889.724	914.735	821.069	785.695	615.135
	Std. Dev.	4666.85	5756.45	8727.25	2279.05	1018.22	1349	920.934	1019.38	697.482					Std. Dev.	3178.4	2729.37	873.208	678.805	825.565	714.838	568.185	641.662	687.751
	Area (mm2)	17.7082	17.7082	17.7082	17.7082	17.7082	17.7082	17.7082	17.7082	17.7082					Area (mm2)	17.1773	17.1773	17.1773	17.1773	17.1773	17.1773	17.1773	17.1773	17.1773
	SKOV3 HES1 �-actin chemi														OvCar3 HES1 �-actin chemi
	No.	1	2	3	4	5	6	7	8	9					No.	1	2	3	4	5	6	7	8	9
	Label	U1	U2	DAPT			RG4733			U9					Label	U1	U2	DAPT			RG4733			U9
	Type	WT	DMSO	0,1 µM	1 µM	5 µM	0,1 µM	1 µM	5 µM	Background					Type	WT	DMSO	0,1 µM	1 µM	5 µM	0,1 µM	1 µM	5 µM	Background
	Volume (Int)	4202472	3969612	3861164	3400000	3891820	4859208	5048576	6786064	63196					Volume (Int)	5526588	5308348	4154472	4415684	4625932	4778452	5307368	5481784	139548
	Adj. Vol. (Int)	3.44702e+06	3.30104e+06	3.20133e+06	2.78318e+06	3.23931e+06	4.11838e+06	4.29389e+06	6.01353e+06	1306.59					Adj. Vol. (Int)	4.9233e+06	4.54803e+06	3.45965e+06	3.52589e+06	3.78059e+06	3.65861e+06	4.12741e+06	4.94918e+06	-7894.53
	Mean Bkgd. (Int)	1302.51	1152.71	1137.65	1063.49	1125.02	1277.29	1301.18	1331.96	106.706					Mean Bkgd. (Int)	810.877	1021.93	933.895	1195.96	1136.21	1505.16	1585.96	715.86	198.175
	# of Pixels	580	580	580	580	580	580	580	580	580					# of Pixels	744	744	744	744	744	744	744	744	744
	Min. Value (Int)	0	0	0	0	0	112	56	100	0					Min. Value (Int)	0	0	0	0	0	0	0	0	0
	Max. Value (Int)	31268	32724	30104	27692	29472	37148	39400	53940	564					Max. Value (Int)	39504	38080	30492	34388	36136	37944	41284	44740	1320
	Mean Value (Int)	7245.64	6844.16	6657.18	5862.07	6710.03	8377.94	8704.44	11700.1	108.959					Mean Value (Int)	7428.21	7134.88	5583.97	5935.06	6217.65	6422.65	7133.56	7367.99	187.565
	Std. Dev.	8217.32	8252.31	8008.4	7048.11	8011.34	10034	10668.5	13539.8	120.358					Std. Dev.	10454.3	9635.83	7804.36	8643.38	8792.79	8994.02	10288.1	10873.3	238.888
	Area (mm2)	18.5587	18.5587	18.5587	18.5587	18.5587	18.5587	18.5587	18.5587	18.5587					Area (mm2)	23.8064	23.8064	23.8064	23.8064	23.8064	23.8064	23.8064	23.8064	23.8064
